# Supplementary material for: Automated Path Searching Reveals the Mechanism of Hydrolysis Enhancement by T4 Lysozyme Mutants
Source: Int J Mol Sci. 2022 Nov 23;23(23):14628. doi: 10.3390/ijms232314628 (PMC9736071; doi:10.3390/ijms232314628)
Supplement: Supplementary file 1 [file ijms-23-14628-s001.zip]

Archive with 1 entries (1 files):
- ijms-1981596-supplementary.pdf
